# Supplementary material for: Autophagy inhibition specifically promotes epithelial-mesenchymal transition and invasion in RAS-mutated cancer cells
Source: Autophagy. 2019 Feb 20;15(5):886–99. doi: 10.1080/15548627.2019.1569912 (PMC6517269; doi:10.1080/15548627.2019.1569912)
Supplement: Supplemental Material [file kaup-15-05-1569912-s001.zip]

Archive with 3 entries (2 files):
- 1569912_supplementary information/
- 1569912_supplementary information/downloadFromZipFile.pdf
- 1569912_supplementary information/SI text-280918.doc
